# Supplementary material for: Impact of the Innate Inflammatory Response on ICU Admission and Death in Hospitalized Patients with COVID-19
Source: Biomedicines. 2021 Nov 12;9(11):1675. doi: 10.3390/biomedicines9111675 (PMC8615389; doi:10.3390/biomedicines9111675)
Supplement: Supplementary file 1 [file biomedicines-09-01675-s001.zip]

Archive with 7 entries (7 files):
- SM I.pdf
- SM II.pdf
- SM III.pdf
- SM IV.pdf
- SM V.pdf
- SM VI.xlsx
- SM VII.xlsx
