# Supplementary material for: Impact of the Innate Inflammatory Response on ICU Admission and Death in Hospitalized Patients with COVID-19
Source: Biomedicines. 2021 Nov 12;9(11):1675. doi: 10.3390/biomedicines9111675 (PMC8615389; doi:10.3390/biomedicines9111675)
Supplement: Supplementary file 1 [file biomedicines-09-01675-s001.zip › SM VI.xlsx]

## Sheet: TABLE 1
	Todos				UCI_Exictus				No Uci no Exitus
	Variable	Mean	StdDev		Variable	Mean	StdDev		Variable	Mean	StdDev
	Age	63.9267	12.5385		Age	64.2795	13.7407		Age	63.8294	12.2175
	Female Gender	0.348432			Female Gender	0.354839			Female Gender	0.346667
	Comorbidites	3.45321	3.72137		Comorbidites	5.13967	4.15217		Comorbidites	2.9885	3.46159
	Charlson Index	0.930314	1.20402		Charlson Index	1.27419	1.35706		Charlson Index	0.835556	1.14353
	Elixhauser Index	2.18815	1.99285		Elixhauser Index	2.77419	2.12263		Elixhauser Index	2.02667	1.92938
	Oxygen saturation extremely low	0.0766551			Oxygen saturation extremely low	0.322581			Oxygen saturation extremely low	0.00888889
	Oxygen saturation low	0.149826			Oxygen saturation low	0.274194			Oxygen saturation low	0.115556
	Oxygen saturation medium	0.567944			Oxygen saturation medium	0.370968			Oxygen saturation medium	0.622222
	Oxygen saturation correct	0.205575			Oxygen saturation correct	0.03			Oxygen saturation correct	0.25
	ICU	0.135889			ICU	0.629032			ICU	0
	Death	0.12892			Death	0.596774			Death	0
	% ICU or death	0.216028			% ICU or death	1			% ICU or death	0
	ANEXO					Modelo corto								Modelo largo
	commorbilidad	pct_covid_no_uci_exitus	pct_uci_exitus	total			No Uci no Exitus		UCI_Exictus		Total				No Uci no Exitus	UCI_Exictus	Total
	Hypertension	0.453333	0.387097	0.439024		Variable	Mean	StdDev	Mean	StdDev	Mean	StdDev		Variable	Mean/%	Mean	Mean	StdDev
	Metabolic-endocrine diseases	0.302222	0.370968			Age	63.8294	12.2175	64.2795	13.7407	63.9267	12.5385		Age ( years), mean (SD)	63.8 (12.2)	64.3 (13.7)	63.9 (12.5)
	Diabetes	0.217778	0.290323	0.233449		Female Gender	0.346667		0.354839		0.348432			Female Gender	0.346667	0.354839	0.348432
	Hypothyroidism	0.0666667	0	0.233449		Comorbidites	2.9885	3.46159	5.13967	4.15217	3.45321	3.72137		Comorbidites (number), mean (sd)	3 (3.5)	5.1 (4.2)	3.5 (3.7)
	Obesity	0.0888889	0.16129	0.233449		Charlson Index	0.835556	1.14353	1.27419	1.35706	0.930314	1.20402		Hypertension	0.453333	0.387097	0.439024
	Heart diseases	0.133333	0.354839			Elixhauser Index	2.02667	1.92938	2.77419	2.12263	2.18815	1.99285		Metabolic-endocrine diseases	0.302222	0.370968
	CORE pulmonar	0.0666667	0.241935	0.10453		Oxygen saturation extremely low	0.00888889		0.322581		0.0766551			Diabetes	0.217778	0.290323	0.233449
	Ischemic heart disease	0.0577778	0.0645161	0.10453		Oxygen saturation low	0.115556		0.274194		0.149826			Hypothyroidism	0.0666667	0	0.233449
	Congestive Heart Failure	0.0444444	0.0806452	0.10453		Oxygen saturation medium	0.622222		0.370968		0.567944			Obesity	0.0888889	0.16129	0.233449
	Respiratory diseases	0.146667	0.145161			Oxygen saturation correct	0.25		0.03		0.205575			Heart diseases	0.133333	0.354839
	Asthma	0.08	0.0645161	0.0766551		ICU			0.629032		0.135889			CORE pulmonar	0.0666667	0.241935	0.10453
	COPD (Chronic obstructiva pulmonary disease)	0.0622222	0.0806452	0.0766551		Death			0.596774		0.12892			Ischemic heart disease	0.0577778	0.0645161	0.10453
	Other diseases of the pulmonary system	0.0222222	0.016129	0.0766551		% ICU or death			1		0.216028			Congestive Heart Failure	0.0444444	0.0806452	0.10453
	Kidney disease	0.0933333	0.306452											Respiratory diseases	0.146667	0.145161
	Acute Kidney failure	0.0622222	0.274194	0.108014										Asthma	0.08	0.0645161	0.0766551
	Chronic Kidney disease	0.0488889	0.0967742	0.108014										COPD (Chronic obstructiva pulmonary disease)	0.0622222	0.0806452	0.0766551
	Autoimmune ¿musculoskeletal/conective diseases?	0.0844444	0.0967742											Other diseases of the pulmonary system	0.0222222	0.016129	0.0766551
	Reumathoid arthritis	0.0133333	0.0322581	0.0174216										Kidney disease	0.0933333	0.306452
	Spondiloarthritis	0.0133333	0.016129	0.0174216										Acute Kidney failure	0.0622222	0.274194	0.108014
	Psoriasis	0.0133333	0	0.0174216										Chronic Kidney disease	0.0488889	0.0967742	0.108014
	Vasculitis	0.0444444	0.0645161	0.0174216										Autoimmune ¿musculoskeletal/conective diseases?	0.0844444	0.0967742
	Hematologic neoplam	0.0222222	0.016129											Reumathoid arthritis	0.0133333	0.0322581	0.0174216
	Leukemia	0.00444444	0.016129	0.00696864										Spondiloarthritis	0.0133333	0.016129	0.0174216
	Lymphoma	0.00888889	0	0.00696864										Psoriasis	0.0133333	0	0.0174216
	Multiple myeloma	0.00888889	0	0.00696864										Vasculitis	0.0444444	0.0645161	0.0174216
	Solid neoplasms	0.0133333	0.016129											Hematologic neoplam	0.0222222	0.016129
	Bowel Cancer	0.00444444	0.016129	0.00696864										Leukemia	0.00444444	0.016129	0.00696864
	Breast Cancer	0	0	0.00696864										Lymphoma	0.00888889	0	0.00696864
	Lung Cancer	0.00888889	0	0.00696864										Multiple myeloma	0.00888889	0	0.00696864
	Others													Solid neoplasms	0.0133333	0.016129
	Urinaty Tract Infection (UIT)	0.0311111	0.0483871	0.0348432										Bowel Cancer	0.00444444	0.016129	0.00696864
	Dementia	0.00888889	0.0483871	0.0174216										Breast Cancer	0	0	0.00696864
	Colitis ulcerosa	0.00444444	0	0.00348432										Lung Cancer	0.00888889	0	0.00696864
														Others
														Urinaty Tract Infection (UIT)	0.0311111	0.0483871	0.0348432
														Dementia	0.00888889	0.0483871	0.0174216
														Colitis ulcerosa	0.00444444	0	0.00348432
														Charlson Index	0.8 (1.1)	1.3 (1.4)	0.9 (1.2)
														Elixhauser Index	2 (1.9)	2.8 (2.1)	2.2 (2)
														Oxygen saturation extremely low	0.00888889	0.322581	0.0766551
														Oxygen saturation low	0.115556	0.274194	0.149826
														Oxygen saturation medium	0.622222	0.370968	0.567944
														Oxygen saturation correct	0.25	0.03	0.205575
														ICU		0.629032	0.135889
														Death		0.596774	0.12892
														% ICU or death		1	0.216028

## Sheet: TABLE 2
			Healthy patients		COVID patients
	Cytoquine	Group	control_expresa	control_mean_level	pct_expresan	mean_level	p-value of the t-test
	IL22	adaptative inflamatory	0.428571	43.3357	0.470383	129.599	0.838133
	sCD40L	adaptative inflamatory	1	5514.42	0.996516	6871.55	0.66943
	IL17EIL25	adaptative inflamatory	1	717.196	0.993031	977.914	0.620044
	sCD30	adaptative inflamatory	0.714286	65.9636	0.616725	98.751	0.410802
	sgp130	adaptative inflamatory	1	146680	0.996516	168769	0.182649
	IFNa2	adaptative inflamatory	1	108.707	0.989547	175.007	0.101432
	IL13	adaptative inflamatory	1	79.0057	0.993031	149.438	0.0278747
	IL9	adaptative inflamatory	1	21.7364	0.993031	31.5035	0.0098462
	TNFb	adaptative inflamatory	0.928571	11.4371	0.993031	39.8023	0.00883432
	IL5	adaptative inflamatory	1	9.94929	1	21.6725	0.00538292
	IL4	adaptative inflamatory	0.928571	2.52429	0.979094	8.65547	0.00168967
	IL17A	adaptative inflamatory	0.928571	8.68857	0.97561	26.2384	0.00106526
	sIL4R	adaptative inflamatory	1	868.946	1	1606.82	8.1127e-05
	IL17F	adaptative inflamatory	0.0714286	3.315	0.198606	47.1448	1.80489e-05
	IL10	adaptative inflamatory	0.642857	7.20357	0.898955	57.6049	4.01733e-06
	sIL1RI	adaptative inflamatory	0	0	0.142857	11.4448	1.36236e-09
	IFNg	adaptative inflamatory	0.928571	7.59357	0.972125	52.2566	1.4841e-11
	TGFa	adaptative inflamatory	0.857143	5.79286	0.993031	26.99	1.20623e-16
	sIL2Ra	adaptative inflamatory	1	298.476	0.993031	1345.98	8.87863e-32
	IL3	growth factors	0.428571	0.766429	0.202091	1.24686	0.0741041
	PDGFABBB	growth factors	1	50603.2	1	78446.5	0.0170833
	sEGFR	growth factors	1	33318.6	0.993031	43476.5	0.0126853
	PDGFAA	growth factors	1	6020.58	1	11711.2	0.0023406
	sVEGFR1	growth factors	0.214286	91.745	0.390244	438.749	0.00111877
	FGF2	growth factors	0.928571	107.686	0.993031	182.576	0.000168288
	FLT3L	growth factors	1	21.2236	0.996516	43.3717	0.000114914
	sVEGFR2	growth factors	1	9512.79	0.993031	14522.6	7.90532e-05
	sVEGFR3	growth factors	1	858.198	0.947735	1914.31	6.36792e-05
	GMCSF	growth factors	0.142857	0.575	0.184669	9.20516	3.56063e-05
	VEGFA	growth factors	1	280.024	1	993.823	3.70579e-06
	IL2	growth factors	0.642857	1.15143	0.864111	5.93815	3.02928e-06
	EGF	growth factors	0.928571	67.8221	0.993031	294.019	5.54522e-10
	GCSF	growth factors	0.928571	28.1707	0.850174	329.464	3.56258e-10
	IL7	growth factors	1	6.71	0.986063	32.1585	9.41693e-14
	MCSF	growth factors	0.642857	107.691	0.944251	766.913	1.96924e-21
	MDC	innate inflamatory	1	1183.55	1	1112.51	0.385675
	IL12p70	innate inflamatory	1	7.05429	0.780488	24.18	0.377814
	IL18	innate inflamatory	1	66.8536	0.986063	87.8947	0.333667
	FRACTALKINE	innate inflamatory	1	264.785	1	345.712	0.201878
	IL27	innate inflamatory	1	5088.79	1	7188.42	0.0611771
	IL12p40	innate inflamatory	1	66.2293	0.993031	133.816	0.000876104
	MIP1a	innate inflamatory	1	35.1829	0.982578	61.3198	0.000630242
	MCP3	innate inflamatory	1	48.6557	1	105.406	0.000536569
	IL1b	innate inflamatory	0.928571	16.4629	0.993031	46.861	0.00017605
	EOTAXIN	innate inflamatory	1	161.718	1	329.441	4.55807e-06
	MIP1b	innate inflamatory	1	43.7871	0.996516	79.6266	3.55501e-06
	GROa	innate inflamatory	0.928571	26.0536	0.989547	100.26	9.8474e-08
	sIL6R	innate inflamatory	1	16112.1	0.993031	30030.6	6.90484e-08
	TNFa	innate inflamatory	1	50.78	1	125.841	5.42179e-08
	sRAGE	innate inflamatory	0.785714	36.1664	0.885017	137.055	1.3661e-08
	sIL1RII	innate inflamatory	1	4983.27	0.996516	11880.4	8.68957e-09
	IP10	innate inflamatory	1	404.818	0.996516	6469.75	1.60757e-09
	IL1a	innate inflamatory	0.857143	17.44	0.937282	74.9532	8.95163e-10
	MCP1	innate inflamatory	1	679.212	1	2497.03	3.92457e-11
	IL6	innate inflamatory	1	4.02	0.996516	662.713	2.77386e-11
	IL1RA	innate inflamatory	1	7.38929	0.979094	49.6891	5.22094e-13
	RANTES	innate inflamatory	1	3522.36	0.996516	8015.76	3.39083e-14
	IL15	innate inflamatory	1	12.92	0.996516	47.6692	7.88502e-17
	sTNFRI	innate inflamatory	1	520.873	0.986063	1937.77	5.10898e-21
	sTNFRII	innate inflamatory	1	3641.14	0.996516	12665.3	2.72332e-25
	MIG	innate inflamatory	1	2352.64	1	11596.5	5.25511e-31
	IL8	innate inflamatory	1	8.21286	0.996516	72.5793	3.20011e-55

## Sheet: TABLE 3
	Cytoquine	group	odds_ratio	p_value
	IL10	adaptative inflamatory	9.85227	2.58056e-10
	sIL2Ra	adaptative inflamatory	3.29808	0.000437956
	IL17A	adaptative inflamatory	3	0.00154265
	IFNg	adaptative inflamatory	2.57812	0.00135003
	IL4	adaptative inflamatory	2.48039	0.0279917
	IL13	adaptative inflamatory	2.35294	0.0453946
	sIL4R	adaptative inflamatory	2.27368	0.00592821
	TNFb	adaptative inflamatory	2.08298	0.0186799
	sIL1RI	adaptative inflamatory	1.89429	0.109068
	IL9	adaptative inflamatory	1.83921	0.0350881
	IL17F	adaptative inflamatory	1.6087	0.160283
	IL5	adaptative inflamatory	1.56	0.237632
	TGFa	adaptative inflamatory	1.46405	0.189504
	GCSF	growth factors	8.88863	2.23302e-10
	MCSF	growth factors	5.29082	5.88445e-08
	FGF2	growth factors	4.51435	2.57604e-05
	GMCSF	growth factors	3.46556	0.00218901
	IL3	growth factors	2.56012	0.00571465
	IL2	growth factors	2.54071	0.00232089
	sEGFR	growth factors	2.30296	0.0533355
	IL7	growth factors	2.17442	0.0178584
	FLT3L	growth factors	1.8298	0.0382982
	sVEGFR3	growth factors	1.71058	0.0635645
	sVEGFR1	growth factors	1.21786	0.51397
	sVEGFR2	growth factors	1.19667	0.655181
	VEGFA	growth factors	1.16165	0.760673
	EGF	growth factors	1.10407	0.930019
	PDGFABBB	growth factors	0.547085	0.624786
	PDGFAA	growth factors	0.361404	0.179216
	IL6	innate inflamatory	8.03139	4.71847e-11
	IL15	innate inflamatory	6.67036	1.74901e-09
	MCP3	innate inflamatory	5.90847	1.12953e-08
	sIL1RII	innate inflamatory	5.40196	3.36877e-08
	IP10	innate inflamatory	5	1.34649e-07
	TNFa	innate inflamatory	4.67532	3.95657e-07
	sTNFRII	innate inflamatory	4.34568	2.55878e-06
	IL8	innate inflamatory	4.17391	2.10553e-06
	sRAGE	innate inflamatory	4.17391	2.10553e-06
	MIG	innate inflamatory	4.15625	8.70862e-06
	sTNFRI	innate inflamatory	3.829	1.19937e-05
	MCP1	innate inflamatory	3.3877	6.52636e-05
	IL1b	innate inflamatory	2.8875	0.000981787
	IL1RA	innate inflamatory	2.82924	0.000467417
	IL27	innate inflamatory	2.48732	0.00375147
	EOTAXIN	innate inflamatory	2.41595	0.0630323
	sIL6R	innate inflamatory	2.26087	0.00525252
	MIP1a	innate inflamatory	2.23129	0.00742276
	IL1a	innate inflamatory	2.00844	0.018082
	MIP1b	innate inflamatory	1.76744	0.076911
	GROa	innate inflamatory	1.62776	0.101416
	IL12p40	innate inflamatory	1.42037	0.224898
	RANTES	innate inflamatory	1.21311	0.868147

## Sheet: TABLE 3 con target Exitus
	Cytoquine	group	odds_ratio	p_value
	sIL1RI	adaptative inflamatory	10.9412	0.0101749
	IL10	adaptative inflamatory	8.31933	1.51085e-06
	IL17F	adaptative inflamatory	3.75	0.0224759
	sIL2Ra	adaptative inflamatory	2.54779	0.00893294
	sIL4R	adaptative inflamatory	2.32164	0.0191217
	IFNg	adaptative inflamatory	2.30632	0.0211356
	IL9	adaptative inflamatory	2.3	0.033304
	TGFa	adaptative inflamatory	2.12822	0.0335451
	IL17A	adaptative inflamatory	2.08333	0.0492637
	IL13	adaptative inflamatory	1.96898	0.0789401
	TNFb	adaptative inflamatory	1.90615	0.0694141
	IL5	adaptative inflamatory	1.89899	0.27919
	IL4	adaptative inflamatory	1.53159	0.227434
	GCSF	growth factors	6.79167	5.31371e-06
	FGF2	growth factors	3.34615	0.00393861
	MCSF	growth factors	3.17057	0.00173965
	IL2	growth factors	2.86932	0.00453333
	GMCSF	growth factors	2.41818	0.063267
	IL3	growth factors	2.36032	0.0320092
	IL7	growth factors	2.14296	0.0334805
	FLT3L	growth factors	1.87218	0.0774207
	sEGFR	growth factors	1.72183	0.282081
	sVEGFR3	growth factors	1.44958	0.29366
	sVEGFR2	growth factors	1.29231	0.614944
	VEGFA	growth factors	1.1621	0.673166
	EGF	growth factors	1.04176	0.958216
	PDGFAA	growth factors	0.964286	0.973233
	sVEGFR1	growth factors	0.928819	0.885663
	PDGFABBB	growth factors	0.290323	0.317663
	IL15	innate inflamatory	7.69136	5.66743e-07
	IL8	innate inflamatory	6.4559	1.44102e-06
	IL6	innate inflamatory	5.56266	3.7335e-06
	MCP3	innate inflamatory	5.51515	9.32875e-06
	sIL1RII	innate inflamatory	5.25444	8.8337e-06
	sTNFRII	innate inflamatory	4.44013	0.000225628
	sTNFRI	innate inflamatory	4.09186	0.000140115
	IP10	innate inflamatory	4.08482	0.0013274
	MCP1	innate inflamatory	4.01923	0.000132333
	MIG	innate inflamatory	3.90734	0.000197949
	sRAGE	innate inflamatory	3.89452	0.000175121
	IL1RA	innate inflamatory	3.39097	0.00227863
	IL27	innate inflamatory	3.11663	0.00203061
	IL1b	innate inflamatory	2.8498	0.00553131
	TNFa	innate inflamatory	2.84098	0.00359831
	IL12p40	innate inflamatory	2.66912	0.161568
	IL1a	innate inflamatory	2.49689	0.0145642
	MIP1a	innate inflamatory	2.13263	0.0390408
	GROa	innate inflamatory	1.8121	0.0982962
	sIL6R	innate inflamatory	1.58965	0.195791
	MIP1b	innate inflamatory	1.57257	0.247604
	EOTAXIN	innate inflamatory	1.21014	0.613993
	RANTES	innate inflamatory	1.20934	0.770845

## Sheet: TABLE 4
	Cytokine	group	lower_extreme_bound	upper_extreme_bound	mean_param	models_with_significance	average_auc_gain	modelo_final
	IL10	adaptative inflamatory	-0.00163911	0.0177665	0.00932991	0.981609	0.0204351	YES
	IFNg	adaptative inflamatory	-0.0109415	0.0222572	0.00902766	0.689655	0.0126326	NO
	sIL2Ra	adaptative inflamatory	-0.0007089	0.000927848	0.000321809	0.4	0.00455	NO
	sIL4R	adaptative inflamatory	-0.000650593	0.00111285	0.000290611	0.128736	0.00153725	NO
	IL9	adaptative inflamatory	-0.0418985	0.0286574	-0.00206449	0.00229885	2.39343e-05	NO
	GCSF	growth factors	0.000795742	0.00990349	0.00599494	1	0.042852	YES
	MCSF	growth factors	-0.000239168	0.00140975	0.000730652	0.963218	0.0267151	YES
	IL3	growth factors	-0.447467	1.58609	0.649181	0.726437	0.011158	NO
	IL2	growth factors	-0.0377959	0.150597	0.0611637	0.868966	0.0095209	NO
	sEGFR	growth factors	-3.0817e-05	5.81826e-05	2.27267e-05	0.565517	0.00724491	NO
	GMCSF	growth factors	-0.038055	0.0575196	0.0190223	0.372414	0.00297182	NO
	FLT3L	growth factors	-0.0213184	0.0298911	0.00567661	0.151724	0.00130058	NO
	IL7	growth factors	-0.0258567	0.0198853	-0.00150896	0	0	NO
	sVEGFR3	growth factors	-0.000174296	0.000314032	7.66813e-05	0	0	NO
	IL6	innate inflamatory	6.48072e-05	0.000987481	0.000576869	1	0.0349635	YES
	IL15	innate inflamatory	0.00459206	0.0473737	0.0281075	1	0.034713	YES
	sRAGE	innate inflamatory	0.00194318	0.0108921	0.00688017	1	0.0338192	YES
	IP10	innate inflamatory	-2.31788e-06	8.17831e-05	4.60309e-05	0.997701	0.0319983	YES
	MCP3	innate inflamatory	-0.00177367	0.0134417	0.0072592	0.983908	0.0294548	YES
	sIL1RII	innate inflamatory	1.06332e-05	0.000121699	7.25081e-05	1	0.0240219	YES
	IL8	innate inflamatory	-0.00258677	0.0204975	0.0100476	0.974713	0.0203469	YES
	MCP1	innate inflamatory	-0.000229908	0.000563493	0.00022917	0.804598	0.0193142	NO
	TNFa	innate inflamatory	-0.00578152	0.0168448	0.00627483	0.772414	0.0175877	NO
	sTNFRII	innate inflamatory	-4.29443e-05	0.000162829	6.18495e-05	0.770115	0.0146956	NO
	MIG	innate inflamatory	-3.35387e-05	9.90161e-05	3.91087e-05	0.629885	0.0112792	NO
	IL1RA	innate inflamatory	-0.00449575	0.0182205	0.00713508	0.701149	0.00774531	NO
	MIP1a	innate inflamatory	-0.0170461	0.0296773	0.00724022	0.296552	0.00269008	NO
	sIL6R	innate inflamatory	-3.78566e-05	3.4695e-05	7.9472e-06	0.0482759	0.000594859	NO
	MIP1b	innate inflamatory	-0.021922	0.0127706	-0.00216018	0.00689655	7.55578e-05	NO
	IL27	innate inflamatory	-7.86794e-05	0.000130105	3.54518e-05	0.00689655	6.56806e-05	NO
	EOTAXIN	innate inflamatory	-0.00301176	0.00343137	0.000232338	0.00229885	3.13333e-05	NO

## Sheet: TABLE 5
		Final selection
		Cytokine	group	average_auc_gain
		IL10	adaptative inflamatory	0.0204351
		GCSF	growth factors	0.042852
		MCSF	growth factors	0.0267151
		IL6	innate inflamatory	0.0349635
		IL15	innate inflamatory	0.034713
		sRAGE	innate inflamatory	0.0338192
		IP10	innate inflamatory	0.0319983
		MCP3	innate inflamatory	0.0294548
		sIL1RII	innate inflamatory	0.0240219
		IL8	innate inflamatory	0.0203469

## Sheet: TABLE 6
		SHAPS
		Variable	BEST CONTRIBUTOR	MAX CONTRIBUTOR	MEAN CONTRIBUTOR
		score_riesgo	0.461326	0.416119	0.489401
		grupo1:adaptative inflamatory	0.0970547	0.0915848	0.102776
		grupo2: innate inflamatory	0.25283	0.329623	0.212613
		grupo3: growth factors	0.188789	0.162673	0.195209
		AUC	88.23	88.88	89.92
		AUC GAIN	7.1	7.75	8.79

## Sheet: TABLE 7
		Cytoquine	Group	media_control	mean_1_3	mean_all	p-value of the t-tes
		IL5	adaptative inflamatory	9.94929	21.628	21.6725	0.990421
		sIL2Ra	adaptative inflamatory	298.476	1343.72	1345.98	0.983923
		IL9	adaptative inflamatory	21.7364	31.3712	31.5035	0.954495
		sgp130	adaptative inflamatory	146680	168257	168769	0.91555
		IL17F	adaptative inflamatory	3.315	48.8838	47.1448	0.91215
		IL13	adaptative inflamatory	79.0057	160.052	149.438	0.827277
		TNFb	adaptative inflamatory	11.4371	46.9625	39.8023	0.790866
		IL4	adaptative inflamatory	2.52429	9.84897	8.65547	0.789391
		IFNg	adaptative inflamatory	7.59357	57.5977	52.2566	0.779565
		IL22	adaptative inflamatory	43.3357	175.06	129.599	0.76193
		sCD40L	adaptative inflamatory	5514.42	7106.51	6871.55	0.758757
		IL17A	adaptative inflamatory	8.68857	24.1525	26.2384	0.735723
		IFNa2	adaptative inflamatory	108.707	166.599	175.007	0.699769
		TGFa	adaptative inflamatory	5.79286	28.2732	26.99	0.6596
		sIL1RI	adaptative inflamatory	0	9.724	11.4448	0.538852
		IL10	adaptative inflamatory	7.20357	72.1657	57.6049	0.470254
		IL17EIL25	adaptative inflamatory	717.196	861.653	977.914	0.301798
		sCD30	adaptative inflamatory	65.9636	79.7871	98.751	0.244615
		sIL4R	adaptative inflamatory	868.946	1513.03	1606.82	0.197319
		PDGFABBB	growth factors	50603.2	78074.9	78446.5	0.914594
		IL2	growth factors	1.15143	6.14605	5.93815	0.905825
		sVEGFR3	growth factors	858.198	1943.14	1914.31	0.899161
		sVEGFR1	growth factors	91.745	457.085	438.749	0.875885
		FLT3L	growth factors	21.2236	42.4477	43.3717	0.789553
		GCSF	growth factors	28.1707	445.124	329.464	0.723276
		PDGFAA	growth factors	6020.58	12056.1	11711.2	0.699771
		EGF	growth factors	67.8221	285.226	294.019	0.696132
		IL7	growth factors	6.71	30.5585	32.1585	0.660969
		FGF2	growth factors	107.686	173.124	182.576	0.632989
		MCSF	growth factors	107.691	820.609	766.913	0.576205
		VEGFA	growth factors	280.024	950.411	993.823	0.544683
		sEGFR	growth factors	33318.6	42411.9	43476.5	0.398084
		GMCSF	growth factors	0.575	5.9879	9.20516	0.345251
		IL3	growth factors	0.766429	0.309436	1.24686	0.32986
		sVEGFR2	growth factors	9512.79	13913.9	14522.6	0.215568
		MCP1	innate inflamatory	679.212	2512.51	2497.03	0.958684
		MDC	innate inflamatory	1183.55	1117.64	1112.51	0.949321
		MIG	innate inflamatory	2352.64	11750.8	11596.5	0.925041
		MIP1b	innate inflamatory	43.7871	79.2159	79.6266	0.924541
		IL1a	innate inflamatory	17.44	71.523	74.9532	0.832133
		sTNFRI	innate inflamatory	520.873	1975.91	1937.77	0.828693
		IL12p70	innate inflamatory	7.05429	31.1368	24.18	0.812429
		IL8	innate inflamatory	8.21286	71.307	72.5793	0.805405
		IL12p40	innate inflamatory	66.2293	139.366	133.816	0.79629
		IL15	innate inflamatory	12.92	46.3902	47.6692	0.779464
		IL1b	innate inflamatory	16.4629	44.042	46.861	0.758901
		GROa	innate inflamatory	26.0536	110.42	100.26	0.748403
		MCP3	innate inflamatory	48.6557	113.543	105.406	0.679354
		EOTAXIN	innate inflamatory	161.718	340.145	329.441	0.661501
		IL1RA	innate inflamatory	7.38929	58.3561	49.6891	0.651095
		TNFa	innate inflamatory	50.78	145.9	125.841	0.632738
		FRACTALKINE	innate inflamatory	264.785	329.118	345.712	0.632327
		RANTES	innate inflamatory	3522.36	7825.31	8015.76	0.612485
		sRAGE	innate inflamatory	36.1664	154.987	137.055	0.579843
		MIP1a	innate inflamatory	35.1829	58.1339	61.3198	0.526888
		sTNFRII	innate inflamatory	3641.14	13159.6	12665.3	0.524072
		sIL1RII	innate inflamatory	4983.27	11118.8	11880.4	0.480385
		IL27	innate inflamatory	5088.79	8053.31	7188.42	0.439108
		IL18	innate inflamatory	66.8536	97.1252	87.8947	0.419069
		IP10	innate inflamatory	404.818	7922.05	6469.75	0.414754
		IL6	innate inflamatory	4.02	486.114	662.713	0.282616
		sIL6R	innate inflamatory	16112.1	27204	30030.6	0.075032

## Sheet: TABLE 7 días 0-3 vs 4-6
		Cytoquine	Group	media_control	mean_1_3	mean_4-6	t_test
		IL5	adaptative inflamatory	9.94929	21.628	21.767	0.977838
		sIL2Ra	adaptative inflamatory	298.476	1343.72	1350.76	0.956238
		IL9	adaptative inflamatory	21.7364	31.3712	31.7838	0.907743
		IL17F	adaptative inflamatory	3.315	48.8838	43.4588	0.837274
		sgp130	adaptative inflamatory	146680	168257	169855	0.829274
		IL17A	adaptative inflamatory	8.68857	24.1525	30.6596	0.521247
		sCD40L	adaptative inflamatory	5514.42	7106.51	6373.54	0.491374
		IFNa2	adaptative inflamatory	108.707	166.599	192.829	0.472139
		IFNg	adaptative inflamatory	7.59357	57.5977	40.9359	0.433012
		IL13	adaptative inflamatory	79.0057	160.052	126.941	0.425062
		TNFb	adaptative inflamatory	11.4371	46.9625	24.6259	0.320064
		IL4	adaptative inflamatory	2.52429	9.84897	6.12576	0.319827
		IL22	adaptative inflamatory	43.3357	175.06	33.241	0.254809
		sIL1RI	adaptative inflamatory	0	9.724	15.0921	0.25162
		IL17EIL25	adaptative inflamatory	717.196	861.653	1224.34	0.199492
		TGFa	adaptative inflamatory	5.79286	28.2732	24.2701	0.185442
		sCD30	adaptative inflamatory	65.9636	79.7871	138.946	0.0446352		1.20956	2.10641
		IL10	adaptative inflamatory	7.20357	72.1657	26.7424	0.00896162		10.018	3.71238
		sIL4R	adaptative inflamatory	868.946	1513.03	1805.63	0.00114843		1.74122	2.07795
		PDGFABBB	growth factors	50603.2	78074.9	79234.2	0.793979
		IL2	growth factors	1.15143	6.14605	5.4975	0.787908
		sVEGFR3	growth factors	858.198	1943.14	1853.2	0.778087
		FLT3L	growth factors	21.2236	42.4477	45.3302	0.658353
		sVEGFR1	growth factors	91.745	457.085	399.886	0.627416
		IL7	growth factors	6.71	30.5585	35.5499	0.535206
		FGF2	growth factors	107.686	173.124	202.609	0.468497
		EGF	growth factors	67.8221	285.226	312.656	0.368048
		IL3	growth factors	0.766429	0.309436	3.2338	0.329622
		PDGFAA	growth factors	6020.58	12056.1	10980.3	0.251534
		GMCSF	growth factors	0.575	5.9879	16.0243	0.214011
		VEGFA	growth factors	280.024	950.411	1085.84	0.206774
		GCSF	growth factors	28.1707	445.124	84.3134	0.183684
		MCSF	growth factors	107.691	820.609	653.1	0.123619
		sEGFR	growth factors	33318.6	42411.9	45733	0.0906489		1.27292	1.3726
		sVEGFR2	growth factors	9512.79	13913.9	15812.9	0.0168678		1.46265	1.66228
		MCP1	innate inflamatory	679.212	2512.51	2464.23	0.900981
		MDC	innate inflamatory	1183.55	1117.64	1101.65	0.890825
		MIG	innate inflamatory	2352.64	11750.8	11269.4	0.799045
		MIP1b	innate inflamatory	43.7871	79.2159	80.497	0.797963
		IL1a	innate inflamatory	17.44	71.523	82.2236	0.703622
		IL8	innate inflamatory	8.21286	71.307	75.2761	0.636998
		IL15	innate inflamatory	12.92	46.3902	50.3802	0.613016
		IL12p40	innate inflamatory	66.2293	139.366	122.053	0.562866
		IL1b	innate inflamatory	16.4629	44.042	52.8361	0.551213
		sTNFRI	innate inflamatory	520.873	1975.91	1856.93	0.531535
		FRACTALKINE	innate inflamatory	264.785	329.118	380.882	0.379065
		IL12p70	innate inflamatory	7.05429	31.1368	9.43478	0.377142
		EOTAXIN	innate inflamatory	161.718	340.145	306.751	0.36514
		RANTES	innate inflamatory	3522.36	7825.31	8419.44	0.270484
		MIP1a	innate inflamatory	35.1829	58.1339	68.0723	0.256459
		GROa	innate inflamatory	26.0536	110.42	78.727	0.235462
		MCP3	innate inflamatory	48.6557	113.543	88.159	0.233756
		IL1RA	innate inflamatory	7.38929	58.3561	31.3189	0.117664
		sIL1RII	innate inflamatory	4983.27	11118.8	13494.7	0.108105
		IL6	innate inflamatory	4.02	486.114	1037.03	0.10337
		TNFa	innate inflamatory	50.78	145.9	83.3239	0.0766068		2.87318	1.64088
		sTNFRII	innate inflamatory	3641.14	13159.6	11617.7	0.0697125		3.61415	3.19067
		sRAGE	innate inflamatory	36.1664	154.987	99.0478	0.0527201		4.28538	2.73867
		IL18	innate inflamatory	66.8536	97.1252	68.33	0.0330328		1.4528	1.02208
		IP10	innate inflamatory	404.818	7922.05	3391.5	0.02503		19.5694	8.37785
		IL27	innate inflamatory	5088.79	8053.31	5355.23	0.00850603		1.58256	1.05236
		sIL6R	innate inflamatory	16112.1	27204	36021.8	0.00350457		1.68842	2.23569

## Sheet: TABLE 8
	Cytokine	group	average_auc_gain	models_with_significance	modelo_final		Cytokine	group	average_auc_gain	models_with_significance
	IL10	adaptative inflamatory	0.0275999	1	YES		IL10	adaptative inflamatory	0.0275999	1
	sIL2Ra	adaptative inflamatory	0.0147418	0.785714	NO		GCSF	growth factors	0.0498551	1
	sIL4R	adaptative inflamatory	0.00192034	0.214286	NO		MCSF	growth factors	0.040576	0.964286
	IL9	adaptative inflamatory	0	0	NO		IL3	growth factors	0.0262243	0.964286
	GCSF	growth factors	0.0498551	1	YES		sRAGE	innate inflamatory	0.0663959	1
	MCSF	growth factors	0.040576	0.964286	YES		IP10	innate inflamatory	0.0511736	1
	IL3	growth factors	0.0262243	0.964286	YES		IL15	innate inflamatory	0.0467756	1
	IL2	growth factors	0.00972481	0.928571	NO		IL6	innate inflamatory	0.0423134	1
	sVEGFR3	growth factors	0.00474077	0.357143	NO		MCP3	innate inflamatory	0.0322744	0.964286
	GMCSF	growth factors	0.00393342	0.392857	NO
	FLT3L	growth factors	0	0	NO
	IL7	growth factors	0	0	NO
	sRAGE	innate inflamatory	0.0663959	1	YES
	IP10	innate inflamatory	0.0511736	1	YES
	IL15	innate inflamatory	0.0467756	1	YES
	IL6	innate inflamatory	0.0423134	1	YES
	MCP3	innate inflamatory	0.0322744	0.964286	YES
	sTNFRII	innate inflamatory	0.0232311	0.821429	NO
	IL1RA	innate inflamatory	0.0190975	1	NO
	TNFa	innate inflamatory	0.0190693	0.821429	NO
	MCP1	innate inflamatory	0.0154509	0.678571	NO
	sIL1RII	innate inflamatory	0.0149892	0.928571	NO
	IL8	innate inflamatory	0.013772	0.714286	NO
	IL18	innate inflamatory	0.0117645	0.607143	NO
	MIG	innate inflamatory	0.0100471	0.571429	NO
	GROa	innate inflamatory	0.00355349	0.178571	NO
	IL27	innate inflamatory	0.000261587	0.0357143	NO
	IL12p40	innate inflamatory	0	0	NO
	sIL6R	innate inflamatory	0	0	NO

[truncated: 5 more sheets: TABLE 9, TABLE 4 (EM6), Hoja2, TABLE 5 (EM6), TABLE 6 (EM6)]
