# Supplementary material for: Impact of the Innate Inflammatory Response on ICU Admission and Death in Hospitalized Patients with COVID-19
Source: Biomedicines. 2021 Nov 12;9(11):1675. doi: 10.3390/biomedicines9111675 (PMC8615389; doi:10.3390/biomedicines9111675)
Supplement: Supplementary file 1 [file biomedicines-09-01675-s001.zip › SM VII.xlsx]

## Sheet: TABLE 1
	Todos				UCI_Exictus				No Uci no Exitus
	Variable	Mean	StdDev		Variable	Mean	StdDev		Variable	Mean	StdDev
	edad	63.9267	12.5385		edad	64.2795	13.7407		edad	63.8294	12.2175
	sexo	0.348432			sexo	0.354839			sexo	0.346667
	comorbilidad_HM	3.45321	3.72137		comorbilidad_HM	5.13967	4.15217		comorbilidad_HM	2.9885	3.46159
	score_charlson	0.930314	1.20402		score_charlson	1.27419	1.35706		score_charlson	0.835556	1.14353
	score_elixhauser	2.18815	1.99285		score_elixhauser	2.77419	2.12263		score_elixhauser	2.02667	1.92938
	SatExtremo	0.0678571			SatExtremo	0.229508			SatExtremo	0.0228311
	SatBajo	0.146429			SatBajo	0.262295			SatBajo	0.114155
	SatMedio	0.592857			SatMedio	0.47541			SatMedio	0.625571
	UCI	0.135889			UCI	0.629032			UCI	0
	Exitus	0.12892			Exitus	0.596774			Exitus	0
	indicador_basic	0.216028			indicador_basic	1			indicador_basic	0

## Sheet: TABLE 2
			Healthy patients		COVID patients
	Cytoquine	Group	control_expresa	control_mean_level	pct_expresan	mean_level	p-value of the t-test
	IL22	adaptative inflamatory	0.428571	43.3357	0.470383	129.599	0.838133
	sCD40L	adaptative inflamatory	1	5514.42	0.996516	6871.55	0.66943
	IL17EIL25	adaptative inflamatory	1	717.196	0.993031	977.914	0.620044
	sCD30	adaptative inflamatory	0.714286	65.9636	0.616725	98.751	0.410802
	sgp130	adaptative inflamatory	1	146680	0.996516	168769	0.182649
	IFNa2	adaptative inflamatory	1	108.707	0.989547	175.007	0.101432
	IL13	adaptative inflamatory	1	79.0057	0.993031	149.438	0.0278747
	IL9	adaptative inflamatory	1	21.7364	0.993031	31.5035	0.0098462
	TNFb	adaptative inflamatory	0.928571	11.4371	0.993031	39.8023	0.00883432
	IL5	adaptative inflamatory	1	9.94929	1	21.6725	0.00538292
	IL4	adaptative inflamatory	0.928571	2.52429	0.979094	8.65547	0.00168967
	IL17A	adaptative inflamatory	0.928571	8.68857	0.97561	26.2384	0.00106526
	sIL4R	adaptative inflamatory	1	868.946	1	1606.82	8.1127e-05
	IL17F	adaptative inflamatory	0.0714286	3.315	0.198606	47.1448	1.80489e-05
	IL10	adaptative inflamatory	0.642857	7.20357	0.898955	57.6049	4.01733e-06
	sIL1RI	adaptative inflamatory	0	0	0.142857	11.4448	1.36236e-09
	IFNg	adaptative inflamatory	0.928571	7.59357	0.972125	52.2566	1.4841e-11
	TGFa	adaptative inflamatory	0.857143	5.79286	0.993031	26.99	1.20623e-16
	sIL2Ra	adaptative inflamatory	1	298.476	0.993031	1345.98	8.87863e-32
	IL3	growth factors	0.428571	0.766429	0.202091	1.24686	0.0741041
	PDGFABBB	growth factors	1	50603.2	1	78446.5	0.0170833
	sEGFR	growth factors	1	33318.6	0.993031	43476.5	0.0126853
	PDGFAA	growth factors	1	6020.58	1	11711.2	0.0023406
	sVEGFR1	growth factors	0.214286	91.745	0.390244	438.749	0.00111877
	FGF2	growth factors	0.928571	107.686	0.993031	182.576	0.000168288
	FLT3L	growth factors	1	21.2236	0.996516	43.3717	0.000114914
	sVEGFR2	growth factors	1	9512.79	0.993031	14522.6	7.90532e-05
	sVEGFR3	growth factors	1	858.198	0.947735	1914.31	6.36792e-05
	GMCSF	growth factors	0.142857	0.575	0.184669	9.20516	3.56063e-05
	VEGFA	growth factors	1	280.024	1	993.823	3.70579e-06
	IL2	growth factors	0.642857	1.15143	0.864111	5.93815	3.02928e-06
	EGF	growth factors	0.928571	67.8221	0.993031	294.019	5.54522e-10
	GCSF	growth factors	0.928571	28.1707	0.850174	329.464	3.56258e-10
	IL7	growth factors	1	6.71	0.986063	32.1585	9.41693e-14
	MCSF	growth factors	0.642857	107.691	0.944251	766.913	1.96924e-21
	MDC	innate inflamatory	1	1183.55	1	1112.51	0.385675
	IL12p70	innate inflamatory	1	7.05429	0.780488	24.18	0.377814
	IL18	innate inflamatory	1	66.8536	0.986063	87.8947	0.333667
	FRACTALKINE	innate inflamatory	1	264.785	1	345.712	0.201878
	IL27	innate inflamatory	1	5088.79	1	7188.42	0.0611771
	IL12p40	innate inflamatory	1	66.2293	0.993031	133.816	0.000876104
	MIP1a	innate inflamatory	1	35.1829	0.982578	61.3198	0.000630242
	MCP3	innate inflamatory	1	48.6557	1	105.406	0.000536569
	IL1b	innate inflamatory	0.928571	16.4629	0.993031	46.861	0.00017605
	EOTAXIN	innate inflamatory	1	161.718	1	329.441	4.55807e-06
	MIP1b	innate inflamatory	1	43.7871	0.996516	79.6266	3.55501e-06
	GROa	innate inflamatory	0.928571	26.0536	0.989547	100.26	9.8474e-08
	sIL6R	innate inflamatory	1	16112.1	0.993031	30030.6	6.90484e-08
	TNFa	innate inflamatory	1	50.78	1	125.841	5.42179e-08
	sRAGE	innate inflamatory	0.785714	36.1664	0.885017	137.055	1.3661e-08
	sIL1RII	innate inflamatory	1	4983.27	0.996516	11880.4	8.68957e-09
	IP10	innate inflamatory	1	404.818	0.996516	6469.75	1.60757e-09
	IL1a	innate inflamatory	0.857143	17.44	0.937282	74.9532	8.95163e-10
	MCP1	innate inflamatory	1	679.212	1	2497.03	3.92457e-11
	IL6	innate inflamatory	1	4.02	0.996516	662.713	2.77386e-11
	IL1RA	innate inflamatory	1	7.38929	0.979094	49.6891	5.22094e-13
	RANTES	innate inflamatory	1	3522.36	0.996516	8015.76	3.39083e-14
	IL15	innate inflamatory	1	12.92	0.996516	47.6692	7.88502e-17
	sTNFRI	innate inflamatory	1	520.873	0.986063	1937.77	5.10898e-21
	sTNFRII	innate inflamatory	1	3641.14	0.996516	12665.3	2.72332e-25
	MIG	innate inflamatory	1	2352.64	1	11596.5	5.25511e-31
	IL8	innate inflamatory	1	8.21286	0.996516	72.5793	3.20011e-55

## Sheet: TABLE3
	Cytoquine	group	odds_ratio	i_cof_inf	i_cof_sup	p_value
	IL10	adaptative inflamatory	9.85227	5.43303	17.8661	2.58056e-10
	sIL2Ra	adaptative inflamatory	3.29808	1.88718	5.76378	0.000437956
	IL17A	adaptative inflamatory	3	1.69544	5.30837	0.00154265
	IFNg	adaptative inflamatory	2.57812	1.58571	4.19163	0.00135003
	IL4	adaptative inflamatory	2.48039	1.25662	4.89594	0.0279917
	IL13	adaptative inflamatory	2.35294	1.1645	4.75428	0.0453946
	sIL4R	adaptative inflamatory	2.27368	1.39153	3.71507	0.00592821
	TNFb	adaptative inflamatory	2.08298	1.24681	3.47991	0.0186799
	sIL1RI	adaptative inflamatory	1.89429	0.983215	3.64958	0.109068
	IL9	adaptative inflamatory	1.83921	1.14308	2.95929	0.0350881
	IL17F	adaptative inflamatory	1.6087	0.921723	2.80768	0.160283
	IL5	adaptative inflamatory	1.56	0.839713	2.89813	0.237632
	TGFa	adaptative inflamatory	1.46405	0.907833	2.36106	0.189504
	GCSF	growth factors	8.88863	5.04474	15.6614	2.23302e-10
	MCSF	growth factors	5.29082	3.19184	8.77009	5.88445e-08
	FGF2	growth factors	4.51435	2.50452	8.13705	2.57604e-05
	GMCSF	growth factors	3.46556	1.77804	6.7547	0.00218901
	IL3	growth factors	2.56012	1.46312	4.4796	0.00571465
	IL2	growth factors	2.54071	1.53554	4.20389	0.00232089
	sEGFR	growth factors	2.30296	1.13208	4.68484	0.0533355
	IL7	growth factors	2.17442	1.26786	3.72919	0.0178584
	FLT3L	growth factors	1.8298	1.13256	2.95631	0.0382982
	sVEGFR3	growth factors	1.71058	1.06276	2.75327	0.0635645
	sVEGFR1	growth factors	1.21786	0.7411	2.00132	0.51397
	sVEGFR2	growth factors	1.19667	0.617692	2.31835	0.655181
	VEGFA	growth factors	1.16165	0.517197	2.60914	0.760673
	EGF	growth factors	1.10407	0.172852	7.05214	0.930019
	PDGFABBB	growth factors	0.547085	0.0719598	4.1593	0.624786
	PDGFAA	growth factors	0.361404	0.103922	1.25683	0.179216
	IL6	innate inflamatory	8.03139	4.77087	13.5202	4.71847e-11
	IL15	innate inflamatory	6.67036	3.97145	11.2034	1.74901e-09
	MCP3	innate inflamatory	5.90847	3.54194	9.8562	1.12953e-08
	sIL1RII	innate inflamatory	5.40196	3.2682	8.92882	3.36877e-08
	IP10	innate inflamatory	5	3.02628	8.26096	1.34649e-07
	TNFa	innate inflamatory	4.67532	2.83498	7.71034	3.95657e-07
	sTNFRII	innate inflamatory	4.34568	2.59967	7.26435	2.55878e-06
	IL8	innate inflamatory	4.17391	2.54298	6.85085	2.10553e-06
	sRAGE	innate inflamatory	4.17391	2.54298	6.85085	2.10553e-06
	MIG	innate inflamatory	4.15625	2.45389	7.0396	8.70862e-06
	sTNFRI	innate inflamatory	3.829	2.31207	6.3412	1.19937e-05
	MCP1	innate inflamatory	3.3877	2.04934	5.60009	6.52636e-05
	IL1b	innate inflamatory	2.8875	1.7009	4.9019	0.000981787
	IL1RA	innate inflamatory	2.82924	1.73512	4.61329	0.000467417
	IL27	innate inflamatory	2.48732	1.48302	4.17173	0.00375147
	EOTAXIN	innate inflamatory	2.41595	1.10694	5.27296	0.0630323
	sIL6R	innate inflamatory	2.26087	1.39796	3.65642	0.00525252
	MIP1a	innate inflamatory	2.23129	1.36273	3.65345	0.00742276
	IL1a	innate inflamatory	2.00844	1.23631	3.26282	0.018082
	MIP1b	innate inflamatory	1.76744	1.04075	3.00155	0.076911
	GROa	innate inflamatory	1.62776	0.997972	2.655	0.101416
	IL12p40	innate inflamatory	1.42037	0.882766	2.28536	0.224898
	RANTES	innate inflamatory	1.21311	0.178896	8.22626	0.868147

## Sheet: TABLE4
	Cytokine	group	lower_extreme_bound	upper_extreme_bound	mean_param	models_with_significance	average_auc_gain	modelo_final
	IL10	adaptative inflamatory	-0.0019073	0.0166892	0.00880451	0.981609	0.0281318	YES
	IFNg	adaptative inflamatory	-0.0112034	0.0216147	0.00864156	0.675862	0.0194435	NO
	sIL2Ra	adaptative inflamatory	-0.000663951	0.000969781	0.000388364	0.655172	0.0136532	NO
	sIL4R	adaptative inflamatory	-0.000768991	0.000969255	0.000217275	0.0574713	0.000949012	NO
	IL9	adaptative inflamatory	-0.0431627	0.0309611	-0.00116947	0.0137931	0.00022345	NO
	GCSF	growth factors	0.000593819	0.0098323	0.00591801	1	0.0639872	YES
	MCSF	growth factors	-0.000180918	0.0014511	0.000750812	0.97931	0.0403974	YES
	IL2	growth factors	-0.0332999	0.155079	0.0701744	0.935632	0.0203665	NO
	IL3	growth factors	-0.500136	1.62067	0.608242	0.710345	0.0154861	NO
	sEGFR	growth factors	-3.33008e-05	5.42287e-05	1.97703e-05	0.429885	0.00740299	NO
	GMCSF	growth factors	-0.0386707	0.0569599	0.0174427	0.370115	0.00452573	NO
	FLT3L	growth factors	-0.0229283	0.0326738	0.00531859	0.163218	0.00208418	NO
	IL7	growth factors	-0.0206487	0.0256053	0.00371143	0	0	NO
	sVEGFR3	growth factors	-0.000200123	0.000295768	6.65467e-05	0	0	NO
	IL15	innate inflamatory	0.0070867	0.0492661	0.030877	1	0.0603063	YES
	MCP3	innate inflamatory	0.000812955	0.0142121	0.00827118	1	0.0540509	YES
	sRAGE	innate inflamatory	0.00240597	0.0111655	0.00709263	1	0.0490353	YES
	IL6	innate inflamatory	6.3051e-05	0.000953744	0.000560248	1	0.0470054	YES
	sIL1RII	innate inflamatory	1.97155e-05	0.000131833	8.21424e-05	1	0.0441883	YES
	IP10	innate inflamatory	-1.10796e-05	7.45758e-05	3.89753e-05	0.986207	0.0375777	YES
	TNFa	innate inflamatory	-0.00555407	0.0177502	0.00688549	0.868966	0.034588	NO
	IL8	innate inflamatory	-0.00217016	0.0212887	0.0109073	0.988506	0.0309381	YES
	sTNFRII	innate inflamatory	-2.92926e-05	0.000169825	7.05965e-05	0.926437	0.026529	NO
	MIG	innate inflamatory	-2.68344e-05	0.000101318	4.36533e-05	0.8	0.0248884	NO
	MCP1	innate inflamatory	-0.000249463	0.000542512	0.000209308	0.783908	0.0248728	NO
	IL1RA	innate inflamatory	-0.00362181	0.0187656	0.0080337	0.887356	0.0179761	NO
	MIP1a	innate inflamatory	-0.0147238	0.0319281	0.0103788	0.586207	0.0128862	NO
	sIL6R	innate inflamatory	-3.34761e-05	3.89876e-05	1.17648e-05	0.298851	0.00550176	NO
	IL27	innate inflamatory	-6.37934e-05	0.000141894	4.79024e-05	0.264368	0.00369837	NO
	EOTAXIN	innate inflamatory	-0.00366109	0.00286478	-0.00033223	0.00229885	5.02734e-05	NO
	MIP1b	innate inflamatory	-0.0208589	0.0150333	-0.000430525	0.00229885	4.00813e-05	NO

## Sheet: TABLE 5
		Final selection
		Cytokine	group	average_auc_gain
		IL10	adaptative inflamatory	0.0281318
		GCSF	growth factors	0.0639872
		MCSF	growth factors	0.0403974
		IL15	innate inflamatory	0.0603063
		MCP3	innate inflamatory	0.0540509
		sRAGE	innate inflamatory	0.0490353
		IL6	innate inflamatory	0.0470054
		sIL1RII	innate inflamatory	0.0441883
		IP10	innate inflamatory	0.0375777
		IL8	innate inflamatory	0.0309381

## Sheet: TABLE 6
		SHAPS
		Variable	BEST CONTRIBUTOR	MAX CONTRIBUTOR	MEAN CONTRIBUTOR
		score_riesgo	0.389925	0.323959	0.403077
		grupo1:adaptative inflamatory	0.0922132	0.0900976	0.119656
		grupo2: innate inflamatory	0.274278	0.408158	0.249432
		grupo3: growth factors	0.243584	0.177785	0.227835
		AUC	86.26	87.2	87
		AUC GAIN	10.67	11.61	11.41
